# Supplementary material for: Single cell RNA sequencing of stem cell-derived retinal ganglion cells
Source: Sci Data. 2018 Feb 13;5:180013. doi: 10.1038/sdata.2018.13 (PMC5810423; doi:10.1038/sdata.2018.13)
Supplement: Supplementary file 1 [file sdata201813-isa1.zip]

Archive with 3 entries (3 files):
- i_Investigation.txt
- s_study_Hewitt.txt
- a_assay_Hewitt.txt
