# Supplementary material for: Single cell RNA sequencing of stem cell-derived retinal ganglion cells
Source: Sci Data. 2018 Feb 13;5:180013. doi: 10.1038/sdata.2018.13 (PMC5810423; doi:10.1038/sdata.2018.13)
Supplement: Supplementary file 1 [file sdata201813-isa1.zip › i_Investigation.txt]

# Investigation File generated for Scientific Data with Investigation File Authoring Tool version 0.1.0 on 16/01/2018 - This metadata file is CC0
ONTOLOGY SOURCE REFERENCE
Term Source Name	NCBITAXON	BTO	EFO	OBI	NCIT	ERO
Term Source File	http://data.bioontology.org/ontologies/NCBITAXON	http://data.bioontology.org/ontologies/BTO	http://data.bioontology.org/ontologies/EFO	http://data.bioontology.org/ontologies/OBI	http://data.bioontology.org/ontologies/NCIT	http://data.bioontology.org/ontologies/ERO
Term Source Version	2016AB	unknown	2.89	2014-08-18	17.06d	2013-08-02
Term Source Description	National Center for Biotechnology Information (NCBI) Organismal Classification	BRENDA Tissue and Enzyme Source Ontology	Experimental Factor Ontology	Ontology for Biomedical Investigations	National Cancer Institute Thesaurus	Eagle-I Research Resource Ontology
INVESTIGATION
Investigation Identifier
Investigation Title
Investigation Description
Investigation Submission Date
Investigation Public Release Date
INVESTIGATION PUBLICATIONS
Investigation PubMed ID
Investigation Publication DOI
Investigation Publication Author List
Investigation Publication Title
Investigation Publication Status
Investigation Publication Status Term Accession Number
Investigation Publication Status Term Source REF
INVESTIGATION CONTACTS
Investigation Person Last Name
Investigation Person Mid Initials
Investigation Person First Name
Investigation Person Address
Investigation Person Phone
Investigation Person Fax
Investigation Person Email
Investigation Person Affiliation
Investigation Person Roles
Investigation Person Roles Term Accession Number
Investigation Person Roles Term Source REF
STUDY
Study Identifier	10.1038/sdata.2018.13
Study Title	Single cell RNA sequencing of stem cell-derived retinal ganglion cells
Study Submission Date	09/10/2017
Study Public Release Date	13/02/2018
Study Description	http://www.nature.com/articles/sdata201813#abstract
Study File Name	s_study_Hewitt.txt
Comment[Subject Keywords]	///;///;//
Comment[Manuscript Licence]	CC BY-4.0
Comment[Experimental Metadata Licence]	CC0
Comment[Supplementary Information File Name]		Supplementary Tables
Comment[Supplementary Information File Type]	x-zip-compressed	x-zip-compressed
Comment[Supplementary Information File URL]	http://www.nature.com/articles/sdata201813#supplementary-information	http://www.nature.com/articles/sdata201813#supplementary-information
Comment[Data Repository]	ArrayExpress
Comment[Data Record Accession]	E-MTAB-6108
Comment[Data Record URI]	https://www.ebi.ac.uk/arrayexpress/experiments/E-MTAB-6108/
STUDY DESIGN DESCRIPTORS
Study Design Type	transcription profiling by high throughput sequencing design
Study Design Type Term Accession Number	OBI:0001239
Study Design Type Term Source REF	OBI
STUDY PUBLICATIONS
Study PubMed ID	""
Study Publication DOI	doi:10.1038/srep16595
Study Publication Author List	""
Study Publication Title	""
Study Publication Status	published
Study Publication Status Term Accession Number	
Study Publication Status Term Source REF	
STUDY FACTORS
Study Factor Name	phenotype
Study Factor Type	Cell Surface Antigen
Study Factor Type Term Accession Number	NCIT:C269
Study Factor Type Term Source REF	NCIT
STUDY ASSAYS
Study Assay Measurement Type	transcription profiling assay
Study Assay Measurement Type Term Accession Number	OBI:0000424
Study Assay Measurement Type Term Source REF	ERO
Study Assay Technology Type	RNA sequencing
Study Assay Technology Type Term Accession Number	ERO:0001658
Study Assay Technology Type Term Source REF	ERO
Study Assay Technology Platform	""
Study Assay File Name	a_assay_Hewitt.txt
STUDY PROTOCOLS
Study Protocol Name	Cell culture and retinal differentiation	Fluorescence-activated cell sorting (FACS)	Single-cell preparation	Generation of single cell GEMs and sequencing libraries	Mapping of reads to transcripts and cells	Preprocessing	Sequencing
Study Protocol Type	cell culture	fluorescence activated cell sorting (FACS)	biological sample processing	library preparation	data transformation	data transformation	RNA sequencing
Study Protocol Type Term Accession Number	OBI:0001876	ERO:0000720	ERO:0000705	OBI:0000711	OBI:0200000	OBI:0200000	OBI:0001177
Study Protocol Type Term Source REF	OBI	ERO	ERO	OBI	ERO	ERO	OBI
Study Protocol Description							
Study Protocol URI	""	""	""	""	""	""	""
Study Protocol Version							
Study Protocol Parameters Name	""	""	""	instrument; manufacturer	""	""	instrument; manufacturer
Study Protocol Parameters Name Term Accession Number	""	""	""	""	""	""	""
Study Protocol Parameters Name Term Source REF	""	""	""	""	""	""	""
Study Protocol Components Name	""	""	""	""	""	""	""
Study Protocol Components Type	""	""	""	""	""	""	""
Study Protocol Components Type Term Accession Number	""	""	""	""	""	""	""
Study Protocol Components Type Term Source REF	""	""	""	""	""	""	""
STUDY CONTACTS
Study Person Last Name	Daniszewski	Senabouth	Nguyen	Crombie	Lukowski	Kulkarni	Sluch	Jabbari	Chamling	Zack	Pébay	Powell	Hewitt
Study Person First Name	Maciej	Anne	Quan H.	Duncan E.	Samuel W.	Tejal	Valentin M.	Jafar S.	Xitiz	Donald J.	Alice	Joseph E.	Alex W.
Study Person Mid Initials													
Study Person Email	""	""	""	""	""	""	""	""	""	""	apebay@unimelb.edu.au	j.powell@imb.uq.edu.au	hewitt.alex@gmail.com
Study Person Phone													
Study Person Fax													
Study Person Address													
Study Person Affiliation	Centre for Eye Research Australia, Royal Victorian Eye and Ear Hospital, East Melbourne 3002, Australia	Institute for Molecular Bioscience, University of Queensland, St Lucia, Brisbane 4067, Australia	Institute for Molecular Bioscience, University of Queensland, St Lucia, Brisbane 4067, Australia	Centre for Eye Research Australia, Royal Victorian Eye and Ear Hospital, East Melbourne 3002, Australia	Institute for Molecular Bioscience, University of Queensland, St Lucia, Brisbane 4067, Australia	Centre for Eye Research Australia, Royal Victorian Eye and Ear Hospital, East Melbourne 3002, Australia	Wilmer Eye Institute, Johns Hopkins University School of Medicine, Baltimore, MD 21287, USA	Australian Genome Research Facility, Melbourne 3051, Australia	Wilmer Eye Institute, Johns Hopkins University School of Medicine, Baltimore, MD 21287, USA	Wilmer Eye Institute, Johns Hopkins University School of Medicine, Baltimore, MD 21287, USA	Centre for Eye Research Australia, Royal Victorian Eye and Ear Hospital, East Melbourne 3002, Australia	Institute for Molecular Bioscience, University of Queensland, St Lucia, Brisbane 4067, Australia	Centre for Eye Research Australia, Royal Victorian Eye and Ear Hospital, East Melbourne 3002, Australia
Study Person Roles													
Study Person Roles Term Accession Number													
Study Person Roles Term Source REF													
Comment[Study Person ORCID]	0000-0003-3468-4941				0000-0002-8598-7902						0000-0002-7408-9453		0000-0002-5123-5999
Comment[Funder]													
Comment[FundRef ID]													
Comment[Funder Term Source REF]													
Comment[Grant Identifier]													
