# Supplementary material for: Single cell RNA sequencing of stem cell-derived retinal ganglion cells
Source: Sci Data. 2018 Feb 13;5:180013. doi: 10.1038/sdata.2018.13 (PMC5810423; doi:10.1038/sdata.2018.13)
Supplement: Supplementary file 1 [file sdata201813-isa1.zip › s_study_Hewitt.txt]

Source Name	Characteristics[organism]	Term Source REF	Term Accession Number	Characteristics[organism part]	Term Source REF	Term Accession Number	Characteristics[cell line]	Term Source REF	Term Accession Number	Protocol REF	Protocol REF	Protocol REF	Sample Name	Factor Value[phenotype]
hESC BRN3B-mCherry reporter line	Homo sapiens	NCBITAXON	NCBITaxon:9606	embryonic stem cell	BTO	BTO:0001086	H7-hESC	EFO	EFO:0005904	Cell culture and retinal differentiation	Fluorescence-activated cell sorting (FACS)	Single-cell preparation	sample 1	THY-positive
hESC BRN3B-mCherry reporter line	Homo sapiens	NCBITAXON	NCBITaxon:9606	embryonic stem cell	BTO	BTO:0001086	H7-hESC	EFO	EFO:0005904	Cell culture and retinal differentiation	Fluorescence-activated cell sorting (FACS)	Single-cell preparation	sample 2	THY-negative
