# Supplementary material for: Single cell RNA sequencing of stem cell-derived retinal ganglion cells
Source: Sci Data. 2018 Feb 13;5:180013. doi: 10.1038/sdata.2018.13 (PMC5810423; doi:10.1038/sdata.2018.13)
Supplement: Supplementary file 1 [file sdata201813-isa1.zip › a_assay_Hewitt.txt]

Sample Name	Protocol REF	Parameter Value[instrument]	Parameter Value[manufacturer]	Protocol REF	Parameter Value[instrument]	Parameter Value[manufacturer]	Assay Name	Raw Data File	Comment[Data Repository]	Comment[Data Record Accession]	Comment[Data Record URI]	Protocol REF	Protocol REF	Derived Data File	Comment[Data Repository]	Comment[Data Record Accession]	Comment[Data Record URI]
sample 1	Generation of single cell GEMs and sequencing libraries	Chromium Single Cell 3?	10X Genomics	Sequencing	HiSeq 2500	Illumina	sample1_index1_index2	iPSC_RGCscRNAseq_Sample1_L005_I1.fastq.gz	ArrayExpress	E-MTAB-6108	https://www.ebi.ac.uk/arrayexpress/experiments/E-MTAB-6108/	Mapping of reads to transcripts and cells	Preprocessing	E-MTAB-6108.processed.1\iPSC_RGCscRNASeq_Sample1.tsv	ArrayExpress	E-MTAB-6108	https://www.ebi.ac.uk/arrayexpress/experiments/E-MTAB-6108/
sample 1	Generation of single cell GEMs and sequencing libraries	Chromium Single Cell 3?	10X Genomics	Sequencing	HiSeq 2500	Illumina	sample1_read1	iPSC_RGCscRNAseq_Sample1_L005_R1.fastq.gz	ArrayExpress	E-MTAB-6108	https://www.ebi.ac.uk/arrayexpress/experiments/E-MTAB-6108/	Mapping of reads to transcripts and cells	Preprocessing	E-MTAB-6108.processed.1\iPSC_RGCscRNASeq_Sample1.tsv	ArrayExpress	E-MTAB-6108	https://www.ebi.ac.uk/arrayexpress/experiments/E-MTAB-6108/
sample 1	Generation of single cell GEMs and sequencing libraries	Chromium Single Cell 3?	10X Genomics	Sequencing	HiSeq 2500	Illumina	sample1_read2	iPSC_RGCscRNAseq_Sample1_L005_R2.fastq.gz	ArrayExpress	E-MTAB-6108	https://www.ebi.ac.uk/arrayexpress/experiments/E-MTAB-6108/	Mapping of reads to transcripts and cells	Preprocessing	E-MTAB-6108.processed.1\iPSC_RGCscRNASeq_Sample1.tsv	ArrayExpress	E-MTAB-6108	https://www.ebi.ac.uk/arrayexpress/experiments/E-MTAB-6108/
sample 2	Generation of single cell GEMs and sequencing libraries	Chromium Single Cell 3?	10X Genomics	Sequencing	HiSeq 2500	Illumina	sample2_index1_index2	iPSC_RGCscRNAseq_Sample2_L005_I1.fastq.gz	ArrayExpress	E-MTAB-6108	https://www.ebi.ac.uk/arrayexpress/experiments/E-MTAB-6108/	Mapping of reads to transcripts and cells	Preprocessing	E-MTAB-6108.processed.1\iPSC_RGCscRNASeq_Sample2.tsv	ArrayExpress	E-MTAB-6108	https://www.ebi.ac.uk/arrayexpress/experiments/E-MTAB-6108/
sample 2	Generation of single cell GEMs and sequencing libraries	Chromium Single Cell 3?	10X Genomics	Sequencing	HiSeq 2500	Illumina	sample2_read1	iPSC_RGCscRNAseq_Sample2_L005_R1.fastq.gz	ArrayExpress	E-MTAB-6108	https://www.ebi.ac.uk/arrayexpress/experiments/E-MTAB-6108/	Mapping of reads to transcripts and cells	Preprocessing	E-MTAB-6108.processed.1\iPSC_RGCscRNASeq_Sample2.tsv	ArrayExpress	E-MTAB-6108	https://www.ebi.ac.uk/arrayexpress/experiments/E-MTAB-6108/
sample 2	Generation of single cell GEMs and sequencing libraries	Chromium Single Cell 3?	10X Genomics	Sequencing	HiSeq 2500	Illumina	sample2_read2	iPSC_RGCscRNAseq_Sample2_L005_R2.fastq.gz	ArrayExpress	E-MTAB-6108	https://www.ebi.ac.uk/arrayexpress/experiments/E-MTAB-6108/	Mapping of reads to transcripts and cells	Preprocessing	E-MTAB-6108.processed.1\iPSC_RGCscRNASeq_Sample2.tsv	ArrayExpress	E-MTAB-6108	https://www.ebi.ac.uk/arrayexpress/experiments/E-MTAB-6108/
