# Supplementary material for: Single cell RNA sequencing of stem cell-derived retinal ganglion cells
Source: Sci Data. 2018 Feb 13;5:180013. doi: 10.1038/sdata.2018.13 (PMC5810423; doi:10.1038/sdata.2018.13)
Supplement: Supplementary Tables [file sdata201813-s2.zip]

Archive with 6 entries (6 files):
- Supplementary tables/Table s1.pdf
- Supplementary tables/table s2.pdf
- Supplementary tables/table s3.pdf
- Supplementary tables/table s4.pdf
- Supplementary tables/table s5.pdf
- Supplementary tables/table s6.pdf
